# Supplementary material for: Technology-Supported University Courses for Increasing University Students’ Physical Activity Levels: A Systematic Review and Set of Design Principles for Future Practice
Source: Int J Environ Res Public Health. 2021 Jun 1;18(11):5947. doi: 10.3390/ijerph18115947 (PMC8199448; doi:10.3390/ijerph18115947)
Supplement: Supplementary file 1 [file ijerph-18-05947-s001.zip]

Archive with 1 entries (1 files):
- ijerph-1243837-supplementary.pdf
